# Supplementary material for: Targeted therapy of advanced parathyroid carcinoma guided by genomic and transcriptomic profiling
Source: Mol Oncol. 2023 Apr 11;17(7):1343–55. doi: 10.1002/1878-0261.13398 (PMC10323885; doi:10.1002/1878-0261.13398)
Supplement: Supplementary file 1 — Fig. S1. Genomic landscape of PC. Fig. S2. Expression of CCND1, RET, FGFR1 in samples PC‐A, B, C, and D compared to 149 background samples from the NCT/DKFZ/DKTK MASTER cohort. Fig. S3. RNA‐based pathway activity inference using the PROGENy algorithm. Fig. S4. Immune cell infiltration. Table S1. Kinase gene expression. Table S2. Kinase gene outlier expression. Table S3. Raw and processed patient‐individual sequencing results. [file MOL2-17-1343-s001.zip › mol213398-sup-0001-TableS1.xlsx]

## Sheet: kinases genes expression 
kinase_inhibitors_genes.PARA_TPM
name	PC-A	PC-B	PC-C	PC-D
AAK1	11.5346710236999	13.7442781032748	7.1761025749603	1.30136464914252
ADCK1	1.94960424928345	3.68392554543346	6.9643497519218	4.8914503169611
BMP2K	3.11874926865477	1.25544064528647	1.33747162330712	2.23643907768457
CAMK2D	10.5471507302879	10.4358272040471	74.791214927479	8.3042385074365
CAMK2G	19.5723939584573	15.4589832879982	8.79441320088142	13.2732831373364
CAMKK2	15.8182542429075	16.632858896927	14.4615645845401	14.4095007418788
CCNA2	11.5026377955267	3.01725633492315	3.76935360490595	15.5920608751449
CCNB1	16.8059504889451	11.8220105765423	8.58442046407278	88.4387006156924
CCNT1	44.8001426681807	25.5415915821625	15.6247560307027	10.9356712681328
CCNT2	34.298727067049	14.3874396886868	14.6689782055588	3.6146875326734
CDK16	39.1913304549913	44.6482083857831	30.9769260755612	106.837136498196
CDK2	13.0164741485567	7.83955350381578	7.43308048205762	41.3927186646279
CDK4	49.7492105175698	39.5639923947904	25.2963508528349	146.283200753425
CDK6	35.1526063654961	2.6408292548269	0.991834296875133	2.07565487561962
CDK9	39.2800330567479	58.6841550236464	33.0839519008563	35.5954118095693
CIT	11.779091262008	7.36918818088885	0.51577983411621	4.56692147190843
CLK1	69.8725096666565	56.4955618843474	43.8689905089771	9.05610869633331
CSNK2A1	111.807837396167	81.8708982311479	37.4041448927733	19.1842747491988
CSNK2A3	0.636578592080576	0.588635416668762	0.114195370534405	0.148387860218647
CSNK2A2	57.2127181438732	44.1009191948076	27.0289477314796	25.2093316964997
CSNK2B	28.0141995428027	28.9422280649044	34.5453883240474	39.083058735529
DCAF7	71.7170894436415	79.8693901556092	32.6199812731777	49.3899317227526
DYRK1A	49.8140209538311	14.1523007494188	20.6603524824993	12.4489706013515
EIF2AK1	235.435613949593	114.440057802198	140.04722501438	104.00582921074
EIF3J	78.3119029956476	57.5971464570712	52.2401894946189	32.2976201880596
EIF4G1	174.772821176536	148.57298356561	46.3697210204106	95.4296819810696
GAK	21.6936058188446	23.9485668684868	23.8960583185731	13.4855827335996
GSK3A	56.9779022053778	66.6770847637795	39.9196017129675	50.2801079517021
GSK3B	44.9233973604861	27.3517504616652	9.0848051430911	11.21243335162
ICK	23.3471870175709	9.50913289241881	7.30094299179426	5.11762284027441
IRAK1	41.7224376977779	87.8935588976979	32.9706038308587	113.434934703911
MAP4K4	8.66289892101731	17.4667360767948	9.08497664671335	9.53208353562955
MAPK8	15.9045571820319	7.04488761965474	9.39286798995931	4.91067650011837
PIM1	16.1874298865232	11.3305397238604	5.31216763499595	52.0019116922909
PRKCA	1.49532037286072	3.09706576315889	0.318993380818488	5.355091496872
PRKCB	3.29868907541604	0.679918770862737	0.206213834000396	0.772241747125732
PRKCD	27.8699956038104	57.3711532871595	18.9698282800954	28.6604714297926
PRKD2	22.179024674208	28.4576473129226	17.6605845489738	20.276949517061
PRKD3	8.72141160685792	5.23027333608729	10.4496121413497	1.75257206975927
STK10	8.22163740747994	12.3568235122027	3.61748001742914	16.8356970403307
STK16	26.2557728177409	23.7930397386664	22.5670130482891	9.67954485744948
TAOK1	37.4029633308573	24.151107950616	13.6445632327915	5.33198888005449
TAOK3	21.0638255191453	9.98513896349344	11.0237922946114	7.9072806900997
EGFR	28.3857690798111	4.91159280969652	0.339345539326187	1.00871535665954
BCR	50.8100679104675	78.8540783951773	8.22534072768319	19.1760856823553
DDR1	379.664477800184	535.550658982256	88.0401690255846	192.040547365012
DDR2	4.50729953583985	8.92107694915221	2.07362616099872	20.1435759638024
FGFR1	267.108398832416	450.150718199719	2.3838683795465	13.7397482617574
FLT3	0.76524773316404	0.893651093528253	0.0387957400855847	0.128830663030521
FRK	8.88202408870977	4.78580085283371	0.191835875198388	0.906297221855013
MAP3K11	25.5390517820195	34.2133470366373	9.01874477882637	20.5065168100873
MAP4K2	18.0427176046678	20.8029178926809	10.5871823964569	11.763571440479
MAPK9	33.360491271696	21.7771933426585	15.9949113405512	28.8212141859852
RET	184.374179350184	780.443738557894	0.106813216720846	2.7583820301386
RPS6KA1	25.7955640053752	9.11472030748698	20.5176242888574	46.4546471692524
RPS6KA3	130.215786992695	17.6410275512615	58.8707163257547	28.1049776435108
RPS6KA6	25.5279367770776	12.6810705477311	6.16588617417793	4.87122943759983
TNK1	5.91888694428494	3.71812475916155	19.0689464914098	8.46759050366858
ABL1	92.478418942673	143.661721072104	19.8596011658403	43.9101966514697
ABL2	16.4492963118716	15.80470775115	4.43008781372736	3.74048891728345
ACVR1	9.86694361978453	11.9524133533838	10.8259960202316	12.1356563154544
EPHB4	5.26550041946081	33.2564783302681	14.9370749893166	13.153030822487
GRB2	78.5052543168682	59.7713957175845	20.3051572895572	36.410613515737
INPPL1	141.962817414129	105.730758554698	67.7361743339744	62.7010297063053
LIMK1	8.99627174908887	9.37801886571543	5.98353298325609	21.6821423185899
LIMK2	25.3247011329144	31.0876776287573	14.5137466810318	15.0975629061358
MAP2K5	15.6496544148038	19.5081569395447	13.7048608408174	10.2044600133188
MAP3K4	15.2881197970194	17.0854129491601	7.83351700614141	13.010891674965
MAP4K5	23.0535529785905	11.8784425494599	8.67071960825546	5.19624946453849
NEK3	1.4283128997763	3.03029429827565	5.70797219504891	2.3881923845302
PDGFRB	46.1865381002522	117.976616254186	19.797397130239	100.974546423623
SIK2	30.0717551450461	25.4834188572773	21.8715143116221	22.5265172811794
SLK	42.4298035916821	23.1235945035075	25.964573042898	20.9396968817799
TNK2	4.48362231433153	10.9081093577499	2.4562123242033	4.48038428521734
WEE1	6.83699622751157	1.96502226212275	7.58185077107413	6.70648669919461
YES1	88.8139473351005	30.4751271094835	18.7953219930114	17.0199517873375
ADCK3	72.3483524471352	22.0750737944867	13.0903484570917	31.2572293605319
BMPR1B	0.142806604307049	0.264102582383703	0.092224702287101	0.477135616444497
COMT	10.9579555804099	40.2163478270801	27.2914581814332	20.5286154549878
CSNK1E	86.5820566860689	66.6011449927266	49.0001953565809	32.5015856613613
FECH	29.0187617347636	17.8305997827876	15.2988403369521	14.3428992043936
HCK	9.25031236029118	7.0593415922389	3.54569977654638	42.524799738106
IGF1R	22.1246484222328	9.13162684139752	4.84299954372639	4.41557045696153
INSR	10.74803562372	47.957002097757	13.949794396759	25.2719675684138
LATS1	19.9999861956811	19.9233474172365	5.78477835636248	3.76815545074496
LYN	15.875527070412	13.3608373331295	13.7811967917532	27.6679747874664
MAP2K1	66.1469600544444	53.6533196018969	33.0111930632915	21.0173107172576
MAP2K2	82.1900135886951	98.1940500698801	62.7655443546524	37.0973429203614
MOB1A	85.3834120587529	40.9594348213323	28.8675988218955	32.0750146625208
MOB1B	15.6308133532904	7.3397171486456	9.18281811264893	3.11160963289079
PTK6	1.81383849817014	0.691699108826283	0.192271872386108	0.240588693434171
RIPK2	17.1287572003972	11.1976698849452	6.73363608567144	12.5607443512896
RIPK3	1.60780911269491	2.22392462473918	1.3110863081896	2.63865456270866
ROCK2	27.7954562268014	17.137681860227	10.7715321382398	8.13539775163409
SRC	10.1230864111886	70.1928131222832	12.2358687183025	8.95104533956498
STK4	34.6652308785827	18.5247533517222	9.61049321153834	6.8581047748239
ADK	20.0660256060308	9.56814978170493	26.5689948155683	16.4682212905283
MAPK11	8.35147232192431	15.8667022193617	2.41504124539752	22.3270186082192
MAPK14	61.4403005443699	40.0628015459326	16.2837713376465	17.5730413995121
MAPKAPK2	36.0244068337489	53.0876881892533	60.2628814988271	77.8082032574002
PHKG2	10.3471076749711	9.5723676467866	48.9930105772031	15.9584266897262
ACOX3	17.7311545293957	9.90819876376706	10.8389043675657	7.26614376995773
CLK2	48.0657547775687	42.2664123814281	55.9956330824291	15.6249881255681
CLK3	13.3347436597145	13.7591484773349	17.6163869006135	13.7700270385122
EPHA1	8.89250497873132	20.0870436794239	174.368846461236	6.69364166641908
FER	9.2251859012798	10.9799147711989	7.52533126039073	3.01597898331842
ACAD10	20.1388103893203	17.8326163044341	10.8259360585712	7.08028092287724
AURKA	13.3679497468724	6.83203073772924	3.94310998289536	23.6094815959358
AURKB	2.93043396736913	2.5744243731923	1.28724126799891	41.3781804564621
DNAJA1	430.480380641249	384.466898971149	72.7119821996842	182.683103032434
EPHA2	84.8845710069877	38.3661072111548	3.06371983662546	12.1250614130092
EPHA4	1.79908226035798	4.72047967034875	1.11739126980734	1.87290073400671
PDPK1	35.4047322238978	22.8046287130374	10.2051993804934	8.97509714648362
PLK4	2.51393152160334	0.947273561262296	2.50379846955916	4.29214589462428
PTK2	39.395156897553	37.5463500537817	14.0586753850013	17.526325807799
AFF4	109.564876020715	55.4582021521791	22.5610831317555	21.2446265922667
AZI2	15.7591552667911	12.2830475444405	4.49267502299148	5.36131485765884
C2CD5	41.0037044545703	16.5824335418796	25.3514127414871	8.81092190592221
CABLES1	67.7802321368102	15.2822280583652	14.7022678132573	22.6867361371617
CAMK4	0.894765547233888	0.303352479107837	0.0976481247508572	0.325606987407168
CCNB2	9.15642840965433	5.13806147262103	2.8530195937481	47.8056629546492
CCNH	26.4779285593274	24.7447613282131	16.7530195815277	22.2191184229541
CCNK	14.6942783912088	16.236670130076	8.51780768187573	8.3331156304977
CDC42BPA	63.5488240242043	44.7461860188137	11.3276737636923	10.9298489446856
CDC42BPB	75.3282903362942	68.9407425637428	23.6759978860657	12.3185915651932
CDK1	16.0352114232054	3.35167560638504	5.5430765890714	29.969817803055
CDK12	28.2308606908255	14.3133731730771	9.00854762013246	6.23641814554565
CDK13	38.0034340129583	23.6996357147954	19.1880173136165	18.7194809205231
CDK17	19.4818135059772	16.0491936359782	7.10326949885808	5.17064566639388
CDK5	45.7848577155842	25.9761924301044	23.9523895722625	69.6179138272372
CDK7	29.3725929122849	28.7477281528742	22.3493146641624	32.3173646559306
ERCC2	14.8297531016055	17.4414727338315	15.2023675863506	3.1019887860405
FIBP	42.2894161522302	38.787132752058	26.5916300252734	54.358785134818
GSKIP	23.9212627410239	7.99465973084529	13.5479880072374	2.85087523746805
MNAT1	17.1865197404295	14.3612954014903	16.9524194626147	3.69675815905126
PKN1	119.369616944429	136.286479422706	58.2487428674792	105.737808637575
PYGB	87.5560102891621	60.4835718511177	41.129935995106	39.6115765568561
PYGL	13.7505629748993	6.24305643304119	46.1510760359101	45.7487381101946
TANK	22.1909259150713	14.3098071661537	13.3731273442978	7.35667593360748
TBK1	39.5832889548767	25.2704076872487	18.6285119003879	25.3858536035376
TBKBP1	4.28502971331995	18.2208104812272	9.34690175070556	12.4968465282831
TYK2	43.66423428894	46.1501786209957	31.401892803527	21.4680345731851
MET	1.36549920570948	4.02669598947312	0.941680502126331	2.95893478177449
BRAF	15.6778919308446	9.2043184820896	6.24993243201338	5.42274238362039
CERS2	315.553312701307	128.950901502047	51.822218237983	62.7480475855792
FAM83B	0	0.041122698433206	0	0.0221152731364703
FES	4.01379469297492	9.40914490247395	5.71156721824386	10.1675833005465
GRAMD1A	28.846142815763	39.5090318431123	26.2552645547117	28.2026503212465
IPO7	158.147331421001	87.9669928703959	49.5390960558235	28.3314241382097
MAP3K2	47.1382183834765	17.0229725728089	15.8272163854583	9.53086406467967
MAP3K3	35.0494042029182	34.3043988111689	16.2468504296109	18.1013589083489
MAP3K5	5.65398337048941	5.07781281522829	1.02434797532762	4.85061935429664
NEK1	15.8838340154233	8.0408508764793	5.76742724920438	3.0526377392446302
NQO2	15.6866486614911	10.8290544325406	43.6611532627709	60.2471260569495
OSBPL3	10.0240634411977	8.4990778675071	31.7811637438683	7.69853317003997
PAG1	26.7872897024765	3.41214163284803	0.492891378130971	1.72614358066193
RPS6KA4	18.2588505910582	23.9671792771571	8.20608472591062	20.3169108647988
RPS6KA5	17.6823634383761	4.03418238147988	2.55797629997067	2.03308424575434
MST4	9.10656904850867	20.1604997671409	100.530168240874	15.6477667871355
ULK1	38.4923055897807	59.0510879668243	46.478308330579	16.4295995839564
BTK	4.41257360262524	3.03174394518467	1.03286430240628	13.6145656972788
JAK1	75.7593096362298	54.2878494367335	31.4595681981455	52.421200422621
PAK4	31.3521595222691	18.7979827188345	15.0478374590977	17.9279552658434
TEC	1.18717836916665	1.39607377481886	2.99326751684444	2.29987682375608
ULK3	55.1490312063252	60.954402792808	117.817039685101	71.1081153658007
EPHB3	5.53083026730554	3.25301595943898	0.906265749070745	6.59385184096043
1	2.49550779552058	4.70161973535248	4.56048209949799	6.01495327058607
FYN	6.90012791494706	15.2465786479257	17.0275513568628	13.1868639912347
LCK	10.2646151880946	1.95919281213239	0.881915412980597	2.92441626907384
PTK2B	12.2749775328231	8.66046933734793	4.90731270297908	15.3041139804313
ADRBK1	53.6186889726347	55.1151528427037	22.5143583285812	36.643096349723
PKN2	51.9244888436639	12.1917145319171	11.6468727816763	7.56909254028896
PRKACA	44.250437173476	50.4917261888394	37.7617325817307	63.0625220326092
PRKACB	20.9852649691559	7.56521273618069	8.1237861330993	9.09234981327761
ROCK1	31.9241030427914	17.74377460619	12.2093924948418	5.33016060733331
AFF1	149.064315218146	77.3671942551435	26.6784218385848	17.0252430532501
CCNE1	3.79361483756429	3.89489602805125	2.26683146743061	13.100506217995
MAPK7	12.457104575138	23.4754907216121	6.29873180957805	15.6226486060221
TAOK2	50.4343193806986	52.8591419896588	21.6219718295915	16.6965884893759
ACVR1B	87.7267090265445	69.6130950916911	54.108616426093	75.3607263688426
ACVRL1	31.7868407996806	96.3484932000577	67.4522689222877	98.0778591006115
AP2A1	31.9537168796211	30.5382048526842	19.1060423289412	23.984337379315
AP2B1	118.973933158871	157.385120551734	117.120459246799	72.9794473804237
BMPR1A	24.8634459581105	6.66540225918416	11.4642340864989	3.25533705741641
BMPR2	45.1545931547342	30.5434370048069	18.2217442189301	6.18551836214883
BUB1	5.02333376033875	1.12703872446315	2.05878804893433	21.0511992626102
CHEK1	13.4071301257544	6.46604771710317	4.99173593185224	7.4458838309653
CSK	33.7060203242664	33.9375934134929	19.614868227845	44.2927160528762
EPHA7	78.051859510549	225.9070386337	72.2708192490199	0.992595904745838
EPHB6	16.3407433946599	16.7664636686521	2.22244023309176	13.2405014416722
FAM58A	31.9790363728353	29.9232660684331	50.9165087291249	65.0778002493133
FAM58BP	0	0	0	0.0236299156623487
FGR	4.66046232166762	7.91010611194885	1.54532567739407	10.2014304639436
IKBKE	5.02351417581074	2.59157135694939	2.01219412097708	22.8294390238182
INCENP	15.6487393008781	10.0857605564298	4.83692069254298	7.11925564584894
KLHL6	1.92971098450976	1.88203141446479	0.417054573791647	1.72673603319101
MAP2K6	4.16594619014233	0.561341954083631	0.184800736773391	2.485195845177
MAP3K1	24.9054615406454	14.1780575671189	8.42871945165573	6.98030648624183
MAP4K1	5.59546004703661	2.62909176773324	0.572681261187463	3.72667621086434
MAPK10	0.374380526130517	0.692573103704329	4.78380880339432	2.40931737073836
MAPKAPK5	28.2152343120247	18.9420839662282	13.7283151344975	8.83024860586634
MARK2	41.2265362476778	42.2874143355929	11.8082986216634	23.1908154615877
MARK3	28.5548812637039	26.1057092856415	36.2757964089731	9.87841567979921
MELK	5.47524147070468	1.348718042076	0.764022463521058	17.7855416218572
MYLK3	0.064506012219261	0.0484638513300947	0.0218810073987439	0.0118469333598108
NEK9	46.1576835006047	54.8967106415977	47.496162430912	14.7541057203012
PAK6	0.874879701584234	1.34961171630501	11.0488599378925	9.65647424041951
PRKAA1	90.3677326516188	52.165672453713	20.8439349987053	18.711235122253
PRKAB1	19.5769672595615	37.8196134765095	16.4237734522749	13.2953875585723
PRKAB2	38.4788351331342	32.2965170989016	47.1834188825908	12.3060099833195
PRKACG	0	0	0	0
PRKAG1	52.855842331649	38.6704786340819	44.9823083984353	63.1058784998337
PRKAG2	21.0946249113751	23.585394094344	9.81719640974965	14.9673007700422
PRKX	12.4877357382403	28.7438738957936	2.02501737288883	6.48067650400672
PRKY	0	0.923223335291272	0.4719956268906	0.00304226696304411
RPS6KB1	34.7325209936721	17.7462378118684	16.781173220275	5.98694984157178
SIK3	12.3468803492375	31.0227844452226	13.5431693792423	10.0910992219021
SYK	211.674177321288	282.813699075803	52.178718585508	64.9665026997042
TGFBR1	12.3296999452848	8.02650060617081	7.44711326740228	10.1722436591266
TGFBR2	88.9057703728044	121.647346406085	20.6182072017634	41.0645737933652
TNIK	2.26893802569457	0.574300647276601	0.109410142221764	1.43259258174693
U2AF1	20.460729523592	12.4516096562718	22.6922232999345	13.366587577622
U2AF1L4	5.23351912095739	4.39403542121129	14.7133525730189	6.36644995921044
RASSF5	7.05285489833879	15.0992277963062	0.963813366391835	4.94228833389075
SAV1	46.9540856585187	44.1320516611806	23.9937333149075	13.1826053051366
STK3	24.5463164220117	6.86533530847964	3.04700660081694	3.98916987048716
PFKP	9.26519035105466	152.143871784582	1.90275463385903	11.6030473714288
MAP4K3	43.3777409881759	23.0032065091679	16.4712375820358	5.57588113090594
AKT1	23.3451488354569	24.1605156935661	22.9525993514174	19.2836856384235
AKT2	29.2271501239256	22.9218096115091	19.5546466345997	22.8572244926622
CLK4	11.2705037167057	10.5647948814895	8.95842794208466	4.77298054171237
PRKCQ	1.85745896738032	2.3152993055638	0.216585338379773	8.07350416502861
PRKG1	3.75423248825627	5.06754573378628	3.13118527481889	2.78975880511145
CSNK1A1	65.3907683129458	55.5085093996437	16.2465990878185	28.1654179390349
CSNK1D	47.5755969229682	56.5574967452292	24.5601922575014	34.680690937952
IRAK3	1.64265588282767	3.63211999966932	0.769387313735679	1.05016598395444
ACVR2B	5.01626617804957	4.96986407720582	1.95347196503503	1.09880908890566
CDK3	0.615313135465571	1.02570455924519	1.11208430060526	0.349612662345432
IRAK4	6.3745720746246	5.29826775267253	16.2763519761641	25.1671153491317
JAK2	9.35287310363342	4.87632253215315	4.68473522316527	3.50503146512506
MARK4	15.7175369776727	19.0861149637939	12.2172742633668	10.71033369331
PDCD10	32.9541224488539	14.0614666221875	13.1730479388544	19.2259920460636
NPM1	902.002085318937	708.912984375482	314.969876428285	474.392112738132
TOP2B	106.791134128945	76.6872543249796	40.3804325750944	30.2152344553851
ARAF	71.0631245772808	62.1198047882537	77.8863499838325	80.5272388351785
EPHB2	9.14703040119817	1.84847858924724	3.8404221870862	9.5763875903037
MAPKAPK3	23.8155903379841	24.36300764288	21.6454888018565	41.907694679527
MST1R	0.561843509150239	0.347625968185222	0.197308698938225	0.543042042760127
AP2A2	36.5816247687854	37.4473234250628	22.3890601113348	21.5388495909473
PIP4K2A	28.2912526387508	17.410818701848	22.9330159588677	25.0899918033848
PIP4K2B	43.3320735753782	47.8400841841556	31.7444590788326	24.9826946320195
LAGE3	62.6145721987763	40.7025183186804	42.8706737123746	85.6529941198876
OSGEP	13.802972088695	12.4112627424316	25.398645200362	13.4724363352174
PIP4K2C	96.212923410353	149.541747130102	53.7988249249053	138.208164875881
TP53RK	29.0550272600413	20.6600997692497	14.231494238877	11.7991956033405
TPRKB	18.6471047745498	8.90717246278207	17.4260684981357	20.3125848740143
PDXK	96.6277808211709	47.3202058406766	46.0884189430522	47.8399303714406
CDC7	10.2976420923198	1.88894070185099	0.979459309239353	8.43945819210755
CDKL5	2.11349350834805	3.48897347115685	0.868191380814588	0.352545654479203
UNC119	9.29601073128585	16.2997658063543	18.1440231955895	19.8544191608933
CKS1B	0.144454372818284	9.03516340425051	15.0358084485536	33.7813193453794
PKMYT1	2.88564396714475	1.3297793240388	0.8287398952442	8.60299794020917
PRKCI	31.9090583778571	16.758271938191	6.87663758563543	5.48785271596506
DYNLL1	146.5432700052	159.119081797996	129.601125425708	139.588632398851
FANCI	6.40812910903508	2.50446602382955	4.73300638428182	11.1427842127271
NTRK1	0.756097268194877	0.269081789128024	0.096515536308417	0.605633219514981
EPHA5	0.0141031422664043	0.108606915965758	0	0.178071468583346
CSNK1G1	9.21321543014074	9.21276690637936	4.70073421534645	4.08436380136886
CSNK1G2	43.8917216591589	41.4819896567597	25.0599674913976	20.2824578911675
CSNK1G3	33.3585594061808	23.9320912719602	12.7420108005253	12.3408841380881
MYLK	7.0273409409642	10.2092102375623	1.29996638461567	3.91493312996241
MAP2K3	34.7790226706036	31.7963487106273	21.7909036891859	43.5453060255274
MAP3K6	9.36225391838641	26.5942592169827	6.89783400438753	12.929854575077
TESK1	36.8995358021194	38.1804170590788	13.9043548469308	42.331067994227
CMPK1	105.450188990097	23.7568139593392	24.5832093519962	34.0720762079571
GARS	118.744834442128	64.1328706668498	66.9780271471624	167.793504219842
HSP90AB2P	0.466872516841024	0.158409922079191	0.0702435467752898	0.0202835418543879
STK24	35.8608300205014	25.8319152751546	35.155218352849	23.7080219813955
TRRAP	75.7693676255034	29.2985730326168	14.3472927883836	20.5362451999739
ACAD11	0.0305454180408707	0.0321286026983522	0.0740831147417559	0.00822779089846714
AK2	79.1415764309669	29.5671217626536	31.8621118967073	53.0315182667317
NME2	0	0	0	0
FAM83A	0.0219702468164691	0.0618990427461804	0	0
GAPVD1	23.1619081003695	24.3222438520661	6.90441927494154	8.41744054239637
MINK1	51.7796024864824	54.7732521849365	25.2904193657099	22.0561397007097
PRKAR2A	43.7641959600344	34.1505776371343	11.9401469413602	14.5299796581346
DYNLL2	110.670942215368	94.1600415598502	55.0376242762986	66.9822582969869
UBASH3B	4.85543673723249	1.74591707705094	0.527577289257073	1.56229642377799
RASSF2	8.33766860996662	9.38039955670555	3.0436447096642	17.6992868971059
KIT	0.947275844042965	2.28959919193472	0.558089587954875	21.7683897303821
NLK	22.7302561525412	30.9629687294266	14.2374849019439	14.2250304850451
KIAA0195	21.6495566472725	49.9643368324006	17.8466083101522	20.6858107195247
CAB39	147.078267918581	82.2282220021001	31.9841461728089	17.6404374125601
STK11	18.1091154485085	24.5462837654478	17.888989476935	8.18385339209642
CKAP5	79.4220181054969	51.11293430096	26.0552390135457	29.9539191870219
SNRPF	22.5810240099249	25.3452231325869	22.8814648694691	31.2563447556713
DCTPP1	83.2408044354016	50.2160741225696	44.9816214603543	54.4157649242036
PSMG1	27.1562733473101	10.6466944210121	27.2351463558876	35.0334592799951
CAMK1G	1.01053283227141	2.53073634857029	0.302131249395959	2.03277320819706
MAPK1	61.5179896098756	41.2144619789917	13.730861023801	24.3019591353146
MAPK3	51.1011773148836	42.2262886431729	50.0042386073053	31.4466325115528
ACTR3	73.7548132814558	42.1609201186506	19.2634330956063	29.8606276628091
AP1G1	81.9186156768799	41.9401528046511	26.3163049374586	14.8915689763027
AP2M1	191.434715654915	137.737900987367	75.2539082737004	252.349899883721
DDB1	223.90241394095	312.645694856064	149.620041674418	41.6485614479664
DHCR24	581.481382413478	413.985525685441	83.5629316669817	259.175575411984
RPL10	567.954476023137	475.812001847549	777.724804301493	691.327959081518
RPL35A	240.808399419804	234.389056882238	176.529088075019	243.21147448545
RPS4X	742.884950852534	779.570476819404	1951.12270841709	1079.96863807405
SLC16A3	3.93905153583867	14.5307875539011	2.12125359331324	10.6622382677529
SLC25A5	415.681903221895	549.646266892581	391.121519344043	1306.08857779266
SNRNP200	128.42085920447	109.452503281355	70.591101855679	43.047106331185
SYNGR2	84.7153626748761	63.8135190597356	86.7880779700809	95.6031586644634
AKT3	3.50897567043322	22.7751630082738	11.6612493187316	9.30865534824077
DCK	26.4073515999264	9.22586146433792	10.7733618238284	10.9026834547015
NEK7	147.689518699232	32.5672068682791	36.7150378997964	6.09516549822088
SMC2	11.2918370240139	6.0021968155758	3.56611690858334	12.8791299501371
CARS	14.507323682458	10.1390940372546	9.59538746333095	13.9864145345392
SMARCC1	48.500390340088	37.3143266760648	13.2363980953158	16.7073796423342
2	0	0.667073029214059	0	0.219543570167432
MAPK15	1.644964716648	9.92961110063662	0.328057590639937	0.68755631567279
STK38L	68.4163961491852	26.2616361414567	13.8313511990488	11.5129483210127
PAK2	156.63553964388	52.929237653448	25.6193652985408	42.5335617690075
PRKX	12.4877357382403	28.7438738957936	2.02501737288883	6.48067650400672
RASSF3	9.77844985231464	12.2467147478506	7.48929301660584	20.2524130503437
RPL4	637.04916752141	886.896251070703	684.416989539564	397.028928793457
PTPN1	115.118141616412	138.546454159338	59.4108971062146	53.5927558569903
S100A8	2.8948311690026	13.3083680262651	3.37546077356964	11.7660067931621
PRKCE	10.1228865699628	6.7641534642386	10.435142531923	1.74602849169669
PRKCH	8.99687218787871	12.8742363758405	10.9733960026951	5.73256549968536
SLC5A1	7.0268899676098	0.241313810208365	0	1.08146292025489
PIP4K2A	28.2912526387508	17.410818701848	22.9330159588677	25.0899918033848
NUAK2	20.0479760408248	46.7394672587934	0.341922068038873	19.2256047327516
CDK18	22.6629472500665	14.0029027096887	2.11192134868008	10.3580207778376
MYH10	215.209977301208	104.410600550509	14.3702068101227	9.5774620801838
MAT2A	206.693056060366	166.975546865147	125.454041508488	79.3682470941176
PIM2	17.2654628866475	15.6131760034284	6.641381059884	17.3512219832922
PLA2G2A	0.649782668541739	50.2832195767736	4.88816942795396	0.42345266035793
PLK1	10.2987470503389	3.16286422992197	1.36562309159748	16.9849649503044
CCAR2	47.1751635896186	55.4507805447528	17.3430994474202	13.9920925523343
CCNI	425.295915148466	210.904364268744	267.080535540613	174.932297230719
LASP1	130.236020019997	166.379142686871	18.3341645840787	109.834672477965
PHKA2	11.8187323389437	17.9436337254211	11.0713632228538	6.10744207165069
TEX264	28.5800233816429	32.7970206219302	28.7410955991844	29.851978216054
AIMP1	83.8911825220417	34.7034007240944	38.7051483021252	27.5975261890299
CDC42BPG	41.5325229492989	18.2738937337038	11.5243456840933	11.9214625623043
EXOC4	28.816404107355	15.6844039688653	16.6893650801978	14.3096937909224
PDCD11	29.8974761537101	24.159389241865	11.9906438493681	8.59280020107643
