# Supplementary material for: Targeted therapy of advanced parathyroid carcinoma guided by genomic and transcriptomic profiling
Source: Mol Oncol. 2023 Apr 11;17(7):1343–55. doi: 10.1002/1878-0261.13398 (PMC10323885; doi:10.1002/1878-0261.13398)
Supplement: Supplementary file 1 — Fig. S1. Genomic landscape of PC. Fig. S2. Expression of CCND1, RET, FGFR1 in samples PC‐A, B, C, and D compared to 149 background samples from the NCT/DKFZ/DKTK MASTER cohort. Fig. S3. RNA‐based pathway activity inference using the PROGENy algorithm. Fig. S4. Immune cell infiltration. Table S1. Kinase gene expression. Table S2. Kinase gene outlier expression. Table S3. Raw and processed patient‐individual sequencing results. [file MOL2-17-1343-s001.zip › mol213398-sup-0002-TableS2.xlsx]

## Sheet: SF3.1 Tyrosine kinases
Gene name	PID_count	PID
FGFR1	2	PC-A, PC-B
RET	2	PC-A, PC-B
ZAP70	2	PC-A, PC-B
DDR1	3	PC-A, PC-B, PC-D
EPHA7	3	PC-A, PC-B, PC-C
SYK	3	PC-A, PC-B, PC-D

## Sheet: SF3.2 Druggable kinases
Gene name	pid_count	PID
ACVRL1	2	PC-B, PC-D
ADCK3	2	PC-A, PC-D
CDK5	2	PC-A, PC-D
EIF2AK1	2	PC-A, PC-D
FGFR1	2	PC-A, PC-B
MAPK9	2	PC-A, PC-D
PAK6	2	PC-C, PC-D
PDK2	2	PC-B, PC-D
PHKG2	2	PC-C, PC-D
PIP4K2C	2	PC-B, PC-D
RET	2	PC-A, PC-B
SGK1	2	PC-A, PC-D
ULK3	2	PC-C, PC-D
ZAP70	2	PC-A, PC-B
AAK1	3	PC-A, PC-B, PC-C
ACVR1B	3	PC-A, PC-B, PC-D
DDR1	3	PC-D, PC-B, PC-D
EPHA7	3	PC-E, PC-B, PC-C
SYK	3	PC-S, PC-B, PC-D

## Sheet: SF3.3 All kinases
Gene name	pid_count	PID
ACVRL1	2	PC-B, PC-D
CDK5	2	PC-A, PC-D
EIF2AK1	2	PC-A, PC-D
FGFR1	2	PC-A, PC-B
MAPK9	2	PC-A, PC-D
PAK6	2	PC-C, PC-D
PDK2	2	PC-B, PC-D
PDXK	2	PC-A, PC-D
PHKA1	2	PC-A, PC-D
PHKG2	2	PC-C, PC-D
PIK3C2A	2	PC-A, PC-B
PIP4K2C	2	PC-B, PC-D
PSKH1	2	PC-A, PC-D
RET	2	PC-A, PC-B
SGK1	2	PC-A, PC-D
ULK3	2	PC-C, PC-D
ULK4	2	PC-A, PC-B
ZAP70	2	PC-A, PC-B
AAK1	3	PC-B, PC-B, PC-C
ACVR1B	3	PC-B, PC-B, PC-D
DDR1	3	PC-B, PC-B, PC-D
EPHA7	3	PC-B, PC-B, PC-C
IPMK	3	PC-B, PC-B, PC-C
SYK	3	PC-B, PC-B, PC-D
MAK	4	PC-A, PC-B, PC-C, PC-D
MAPK4	4	PC-A, PC-B, PC-C, PC-D
